# Supplementary material for: Using a longitudinal multi-method approach to document, assess, and understand adaptations in the Veterans Health Administration Advanced Care Coordination program
Source: Front Health Serv. 2022 Sep 9;2:970409. doi: 10.3389/frhs.2022.970409 (PMC10012685; doi:10.3389/frhs.2022.970409)
Supplement: Appendix 1 — Documentation Instrument: real time tracker (Excel spreadsheet). [file Data_Sheet_1.XLSX]

## Sheet: Sheet1
Date	Description	Adaptations											Process map version
		Who documented?	Planned/ unplanned?	What elements were changed?	Type of change?	Which Core Component?	Who initiated the change?	On what basis this change was made?	Why was this change made	External/ Internal issues?	Short-term impact	When was the change made?
